# Supplementary material for: FCI: an R-based algorithm for evaluating uncertainty of absolute real-time PCR quantification
Source: BMC Bioinformatics. 2008 Jan 10;9:13. doi: 10.1186/1471-2105-9-13 (PMC2245902; doi:10.1186/1471-2105-9-13)
Supplement: Additional file 1 — A .csv file containing the data of example D on which are based the output in figure 2, panel D and the graph in figure 3, panel D. [file 1471-2105-9-13-S1.csv]

target	target_num	ct	conc	rep
STD1	1	37.06	10	1
STD1	1	38.3	10	2
STD1	1	39.36	10	3
STD2	2	34.2	100	1
STD2	2	34.85	100	2
STD2	2	35.35	100	3
STD3	3	30.82	1000	1
STD3	3	30.54	1000	2
STD3	3	31.45	1000	3
STD4	4	26.55	10000	1
STD4	4	27.93	10000	2
STD4	4	27.89	10000	3
STD5	5	22.81	100000	1
STD5	5	23.68	100000	2
STD5	5	24.06	100000	3
sample	NA	35.47	NA	1
sample	NA	34.81	NA	2
sample	NA	34.59	NA	3
