# Supplementary material for: FCI: an R-based algorithm for evaluating uncertainty of absolute real-time PCR quantification
Source: BMC Bioinformatics. 2008 Jan 10;9:13. doi: 10.1186/1471-2105-9-13 (PMC2245902; doi:10.1186/1471-2105-9-13)
Supplement: Additional file 2 — A text file containing the FCI code written in R language. [file 1471-2105-9-13-S2.R]

################################################################################
################################### FCI code ###################################
################################################################################

library(car)
FCI<-function(dataset,conf.level)   {  

	dati1<-subset(dataset,target!="sample")

	lg_conc<-data.frame(lg_conc=log10(dati1$conc))
	dati1<-cbind(dati1,lg_conc)

	dati2<-subset(dati1,ct!="NA")
	x.m<-mean(dati2$lg_conc)

	Out_lm<-lm(ct~lg_conc, data=dati1)
		coef<- summary.lm(Out_lm)$coeff
		b0<-coef[1,1]
		b1<-coef[2,1]

	g<-1
	vect<-c(0,length(dati2$rep))
	for(j in 1:length(dati2$rep)){
		if(dati2[g,"rep"]!=1){vect[g]<-2}
		else{vect[g]<-1}
	;g=g+1;}
	
	if(sum(vect)==length(vect)){count1<-1
		}else{count1<-2}
	g<-1
	pippo<-c(0,length(dati2$ct))
	for(j in 1:length(dati2$ct)){
		if(dati2[g,"ct"]==mean(dati2$ct)){pippo[g]<-1}
		else{pippo[g]<-2}
		;g=g+1;
	}

	if(sum(pippo)==length(pippo)){count2<-1
		}else{count2<-2}

	if(count1==2){
		Out_glm<-glm(ct~ target + lg_conc, data=dati1);
	
		resid <- summary.glm(Out_glm)$deviance;
		df.resid <- summary.glm(Out_glm)$df.residual;

		if(count2==2){

			sas<-anova(Out_glm)

			Df1<-sas[[3]]
			Df.pure_error<-Df1[2]
			dev2<-sas[[4]]
			pure_error<-dev2[2]

			faf<-anova(Out_lm)
			dev_reg<- faf[1,2]
			Df.dev_reg<- faf[1,1]
			dev_residua<- faf[2,2]
			Df.dev_residua<- faf[2,1]

			dev2<-sas[[4]]
			dev_tot<-dev2[1]
			Df.dev_tot<- Df1[1]

			lack_of_fit<- dev_tot - dev_reg - pure_error
			Df.lack_of_fit<- Df.dev_residua - Df.pure_error

			F_test<-(lack_of_fit/Df.lack_of_fit)/(pure_error/Df.pure_error)
			Pr1<- pf(F_test,Df.lack_of_fit,Df.pure_error, lower.tail=FALSE)

			DF<- round(c(Df.dev_reg, Df.dev_residua, Df.lack_of_fit, Df.pure_error, Df.dev_tot),5)
			SS<- round(c(dev_reg, dev_residua, lack_of_fit, pure_error, dev_tot),5)	

			MS1<- dev_reg/Df.dev_reg
			MS2<- dev_residua/Df.dev_residua
			MS3<- lack_of_fit/Df.lack_of_fit
			MS4<- pure_error/Df.pure_error
			MS5<- dev_tot/Df.dev_tot
			MS<- round(c(MS1, MS2, MS3, MS4, MS5 ),5)

			F_reg<- round(MS1/MS4,5)
			F_L.o.f<- round(MS3/MS4,5)
			F_value<- c(F_reg, ' ', F_L.o.f, ' ',' ')

			Pr2<- pf(F_reg, Df.dev_reg, Df.pure_error, lower.tail=FALSE)
			Pr3<- pf(F_L.o.f, Df.lack_of_fit, Df.pure_error, lower.tail=FALSE)

			if (Pr2<0.00001 && Pr3>=0.00001){
				Pr2<- c('<0.00001'); Pr3<- round(Pr3,5)
			}
			if(Pr2>=0.00001 && Pr3<0.00001){
				Pr2<-round(Pr2, 5); Pr3<- c('<0.00001')
			}

			if (Pr2<0.00001 && Pr3<0.00001){
				Pr2<- c('<0.00001'); Pr3<- c('<0.00001')
			}

			if (Pr2>=0.00001 && Pr3>=0.00001){
				Pr2<-round(Pr2, 5); Pr3<- round(Pr3,5)
			}

			Pr<- c(Pr2, ' ', Pr3, ' ', ' ')
			anova1<- data.frame('df'=DF, 'SS'=SS, 'MS'=MS, 'F value'=F_value, 'P value'=Pr )
			dimnames(anova1)[[1]]<-list('Regression', 'Error', '   Lack of fit', '   Pure Error' ,'Total corrected')
		}else{
			DF<- c(0, 0, 0, 0, 0)
			SS<- c(0, 0, 0, 0, 0)	

			MS1<- 0
			MS2<- 0
			MS3<- 0
			MS4<- 0
			MS5<- 0
			MS<- c(MS1, MS2, MS3, MS4, MS5 )
			Pr3<-0
			F_value<- c(0, ' ', 0, ' ',' ')
			Pr<- c('.', ' ', '.', ' ', ' ')
			anova1<- data.frame('df'=DF, 'SS'=SS, 'MS'=MS, 'F value'=F_value, 'P value'=Pr )
			dimnames(anova1)[[1]]<-list('Regression', 'Error', '   Lack of fit', '   Pure Error' ,'Total corrected')
		}
	}else{Out_glm<-glm(ct~ lg_conc, data=dati1);
		if(count2==2){
			summary(Out_glm);

			resid <- summary.glm(Out_glm)$deviance;
			df.resid <- summary.glm(Out_glm)$df.residual;
		
			sas<-anova(Out_glm)
			faf<-anova(Out_lm)

			dev_reg<- faf[1,2]
			Df.dev_reg<- faf[1,1]

			dev_residua<- faf[2,2]
			Df.dev_residua<- faf[2,1]

			dev2<-sas[[4]]
			dev_tot<-dev2[1]
			Df1<-sas[[3]]
			Df.dev_tot<- Df1[1]

			DF<- round(c(Df.dev_reg, Df.dev_residua, Df.dev_tot),5)
			SS<- round(c(dev_reg, dev_residua, dev_tot),5)	

			MS1<-  dev_reg/Df.dev_reg
			MS2<-  dev_residua/Df.dev_residua
			MS3<-  dev_tot/Df.dev_tot
			MS<- round(c(MS1, MS2, MS3),5)

			F_reg<- round(MS1/MS2, 5)
		
			F_value<- data.frame("F value"=c(F_reg, ' ', ' '))

			Pr2<- pf(F_reg, Df.dev_reg, Df.dev_residua, lower.tail=FALSE)

			if (Pr2<0.00001){
				Pr2<- c('<0.00001')
				}else{Pr2<-round(Pr2, 5)}

			Pr<- data.frame('P value'=c(Pr2, ' ', ' '))
		
			anova1<- data.frame(df=DF, 'SS'=SS, 'MS'=MS, 'F value'=F_value, 'P value'=Pr )
			dimnames(anova1)[[1]]<-list('Regression', 'Error', 'Total corerected')
		}else{
			DF<- c(0, 0, 0)
			SS<- c(0, 0, 0)	

			MS1<- 0
			MS2<- 0
			MS3<- 0
			MS<- c(MS1, MS2, MS3)
			F_value<- c(0, ' ', ' ')
			Pr<- c('.', ' ', ' ')
			anova1<- data.frame('df'=DF, 'SS'=SS, 'MS'=MS, 'F value'=F_value, 'P value'=Pr )
			dimnames(anova1)[[1]]<-list('Regression', 'Error', 'Total corerected')
		}

	}

	sp<-resid/df.resid

	u<-1
	p<-1
	d<-vector();
	for(i in 1:length(dati2$lg_conc)){
		d[u]<-(dati2[p,"lg_conc"]-x.m)^2;
		u=u+1;p=p+1;
		}
	dati2<-cbind(dati2,d);
	Sxx<-sum(dati2$d);
	var.b0<-sp*(sum(dati2$lg_conc^2)/length(dati2$lg_conc)*(1/Sxx))
	var.b1<-sp/Sxx
	cov.b0.b1<--(sp*x.m/Sxx)

	dati3<-subset(dataset,dataset[,"target"]=="sample" & dataset[,"ct"]!="NA")
	assa<-unique(dati3$rep);
	k<-length(assa)			

	var.y.m<-sp/k
	y.m<-mean(dati3$ct)
	
   	alpha<-1-conf.level
	t_alpha.2 <- -qt(alpha/2, df.resid)

	A<-b1^2 - t_alpha.2^2*var.b1
	B<- -2*y.m*b1 + 2*b0*b1 - 2*t_alpha.2^2*cov.b0.b1
	C<- y.m^2 + b0^2 - 2*y.m*b0 - t_alpha.2^2*var.y.m - t_alpha.2^2*var.b0

	Xu <- (y.m-b0)/b1
        
      LCL <- (-B - sqrt(B^2-4*A*C))/(2*A)
      UCL <- (-B + sqrt(B^2-4*A*C))/(2*A)
	
	
	conc<- 10^Xu
	x.fi<-data.frame(Xu)
	x.fi<- rbind(x.fi,conc)
		dimnames(x.fi)[[2]]<-list(' ')
		dimnames(x.fi)[[1]]<-list('X0 =', 'Conc =')
	x.fi <- round(x.fi,5)

	x.fi.LU<-data.frame('X lower'=LCL,'X upper'=UCL)
		dimnames(x.fi.LU)[[1]]<-list(' ')
	x.fi.LU <- round(x.fi.LU,5)

	conc.LU<- data.frame('Conc lower'=10^LCL,'Conc upper'=10^UCL)
		dimnames(conc.LU)[[1]]<-list(' ')
	conc.LU <- round(conc.LU,5)

	x.CL<-data.frame('Confidence level'=conf.level)
		dimnames(x.CL)[[1]]<-list(' ')

	t_alpha_2 <- -qt(.05/2, df.resid)
	
	b0.L<- b0 - t_alpha_2*(sqrt(var.b0))
	b0.U<- b0 + t_alpha_2*(sqrt(var.b0))

	b1.L<- b1 - t_alpha_2*(sqrt(var.b1))
	b1.U<- b1 + t_alpha_2*(sqrt(var.b1))

	co.b0 <- c(b0,b0.L,b0.U)
	co.b1 <- c(b1,b1.L,b1.U)
	est<-matrix(co.b0)
		est2<-t(est1<-cbind(est,co.b1))
		dimnames(est2)[[2]]<-list('Estimate','Lower limit 95% CI', 'Upper limit 95% CI')
		dimnames(est2)[[1]]<-list('Intercept','Slope')
		est3 <- round(est2,5)


	y.medio<-data.frame(y.m)
		dimnames(y.medio)[[2]]<-list(' ')
		dimnames(y.medio)[[1]]<-list('y0 =')
	y.medio <- round(y.medio,5)

	conf<-predict(Out_lm)
	p<-1
	c<-1
	l<-1
	h<-1
	lvalue<-vector()
	uvalue<-vector()
		for(h in 1:length(conf)){
			lvalue[l]<-conf[c]- t_alpha.2 * sqrt(sp) * sqrt((((dati2[p,"lg_conc"]-x.m)^2/Sxx) + (1/k) + (1/length(dati2$lg_conc))));
			uvalue[l]<-conf[c]+ t_alpha.2 * sqrt(sp) * sqrt((((dati2[p,"lg_conc"]-x.m)^2/Sxx) + (1/k) + (1/length(dati2$lg_conc))));
		c=c+1;p=p+1;l=l+1;}
	conf<-cbind(conf,lvalue,uvalue);

	if(k==0){
		if(b1.L < 0 & b1.U > 0){
			xlim_v<-c(min(dati2[,"lg_conc"])-1,max(dati2[,"lg_conc"])+1);
			ylim_v<-c(min(dati2[,"ct"])-1,max(dati2[,"ct"])+1);
		}else{
			xlim_v<-c(min(dati2[,"lg_conc"])-1,max(dati2[,"lg_conc"])+1)
			ylim_v<-c(min(dati2[,"ct"])-1,max(dati2[,"ct"])+1)}
	}
	if(k!=0){
		if(b1.L < 0 & b1.U > 0){
			xlim_v<-c(min(dati2[,"lg_conc"])-1,max(dati2[,"lg_conc"])+1);
			ylim_v<-c(min(dati2[,"ct"])-1,max(dati2[,"ct"])+1);
		}else{
			if(min(dati2[,"lg_conc"])<=LCL & max(dati2[,"lg_conc"])>UCL & y.m>min(conf[,"uvalue"]) & y.m<max(conf[,"uvalue"])){
				xlim_v<-c(min(dati2[,"lg_conc"])-1,max(dati2[,"lg_conc"])+1)
				ylim_v<-c(min(conf[,"lvalue"])-1,max(conf[,"uvalue"])+1)
			}
			if(min(dati2[,"lg_conc"])>UCL ){	
				xlim_v<-c(min(dati2[,"lg_conc"])-1,max(dati2[,"lg_conc"])+1)
				ylim_v<-c(min(conf[,"lvalue"])-1,y.m+1)
			}
			if(max(dati2[,"lg_conc"])<LCL ){	
				xlim_v<-c(min(dati2[,"lg_conc"])-1,max(dati2[,"lg_conc"])+1)
				ylim_v<-c(y.m-1,max(conf[,"uvalue"])+1)
			}
			if(min(dati2[,"lg_conc"])<UCL & min(dati2[,"lg_conc"])>LCL){	
				xlim_v<-c(LCL-1,max(dati2[,"lg_conc"])+1)
				ylim_v<-c(min(conf[,"lvalue"])-1,max(conf[,"uvalue"])+1)
			}
			if(max(dati2[,"lg_conc"])>LCL & max(dati2[,"lg_conc"])<UCL){	
				xlim_v<-c(min(dati2[,"lg_conc"])-1,UCL+1)
				ylim_v<-c(min(conf[,"lvalue"])-1,max(conf[,"uvalue"])+1)
			}
		}
	}
	plot( dati2$ct ~ dati2$lg_conc, xlim= xlim_v, ylim= ylim_v, 
		xlab="Log (Concentration)", ylab="ct",yaxs="i", xaxs="i", yaxs="i");
	title(main="Fieller' s confidence interval")
	reg.line(lm(ct~lg_conc, data=dati2));

	if(k!=0){
		
		if(b1<0){
			points(sort(dati2$lg_conc), sort(conf[,2], decreasing=TRUE), type="l", lty=2)
			points(sort(dati2$lg_conc), sort(conf[,3], decreasing=TRUE), type="l", lty=2)
		};
		
		if(b1>=0){
			points(sort(dati2$lg_conc), sort(conf[,2]), type="l", lty=2)
			points(sort(dati2$lg_conc), sort(conf[,3]), type="l", lty=2)
		};

		
		if(min(dati2[,"lg_conc"])<UCL & max(dati2[,"lg_conc"])>LCL){
			
			segments(0,y.m, UCL,y.m, col='orange')
			segments(LCL,y.m, LCL,0, col='orange')
			segments(Xu,y.m, Xu,0, col='orange')
			segments(UCL,y.m, UCL,0, col='orange')
			points(LCL,ylim_v[1],pch=17, col='blue')	
			points(UCL,ylim_v[1],pch=17, col='blue')
			points(Xu,ylim_v[1],pch=17, col='lightskyblue')
			points(xlim_v[1],y.m,pch=19, col='black',cex=1.3)
			if(b1<0){
				
				xxxx<-quantile(dati2[,"lg_conc"],probs=.65); 
				yyyy<-quantile(dati2[,"ct"],probs=.99)
				
				leg<- c('X0', 'X lower', 'X upper', 'y0')
				color<- c('lightskyblue', 'blue', 'blue', 'black')
				pch_v<- c(17, 17, 17, 19)
				legend(xxxx,yyyy, paste("", leg, ""), col=color,  pch =pch_v )
				};
			if(b1>=0){
				xxxx<-quantile(dati2[,"lg_conc"],probs=.65); 
				yyyy<-quantile(dati2[,"ct"],probs=.99);
				leg<- c('X0', 'X lower', 'X upper', 'y0')
				color<- c('lightskyblue', 'blue', 'blue', 'black')
				pch_v<- c(17, 17, 17, 19)
				legend(xxxx,yyyy, paste("", leg, ""), col=color,  pch =pch_v)
				};
		}

			if (min(dati2[,"lg_conc"])>UCL | max(dati2[,"lg_conc"])<LCL){
				points(xlim_v[1],y.m,pch=19, col='black',cex=1.3)
				
				if(b1<0){
				
					xxxx<-quantile(dati2[,"lg_conc"],probs=.65); 
					yyyy<-quantile(dati2[,"ct"],probs=.99)
					
					leg<- c('y0','Out of standards range')
					color<- c('black','white')
					pch_v<- c(19, 20)
					legend(xxxx,yyyy, paste("", leg, ""), col=color,  pch =pch_v)
					}
				if(b1>=0){
					
					xxxx<-quantile(dati2[,"lg_conc"],probs=.65); 
					yyyy<-quantile(dati2[,"ct"],probs=.99)
					
					leg<- c('y0','Out of standards range')
					color<- c('black','white')
					pch_v<- c(19,20)
					legend(xxxx,yyyy, paste("", leg, ""), col=color,  pch =pch_v)
					}
			}	
	}
	
	slope<- -1/log10(2)

	if(k!=0 ){
		if(min(dati2[,"lg_conc"])<UCL && max(dati2[,"lg_conc"])>LCL){
			if(count1==2){
				if(Pr3 <= .05){ 
					if((b1.L < 0 & b1.U > 0)){
						war1<- c(" Warning: Lack of fit");
						war2<- c(" Warning: Not real confidence interval");
						return(list("Anova table"=anova1, "message:"=war1, 
						"Regression coefficient estimates table"=est3, 
						"message:"=war2, "ct mean of the unknown sample"=y.medio))
					}
					if(b1.L < slope && b1.U > slope){
						war1<- c(" Warning: Lack of fit");
						return(list("Anova table"=anova1, "message:"=war1, 
						"Regression coefficient estimates table"=est3, "ct mean of the unknown sample"=y.medio,
						"Unknown concentration estimate"=x.fi,
						"Fieller's confidence interval"= x.CL, " "=x.fi.LU, " "=conc.LU))
					}
					if((b1.L < slope && b1.U > slope) && (b1.L < 0 & b1.U > 0)){
						war1<- c(" Warning: Lack of fit");
						war2<- c(" Warning: Not real confidence interval");
						return(list("Anova table"=anova1, "message:"=war1, 
						"Regression coefficient estimates table"=est3, "message:"=war2, 
						"ct mean of the unknown sample"=y.medio,))
					};
					if(((b1.L < 0 & b1.U < 0) || ((b1.L > 0 & b1.U > 0))) && 
					((b1.L < slope && b1.U < slope) || ((b1.L > slope && b1.U > slope)))){
						war1<- c(" Warning: Lack of fit");
						return(list("Anova table"=anova1, "message:"=war1,
						"Regression coefficient estimates table"=est3, "ct mean of the unknown sample"=y.medio, 
						"Unknown concentration estimate"=x.fi, "Fieller's confidence interval"= x.CL, " "=x.fi.LU, 
						" "=conc.LU))
					}
				}else{if(b1.L < 0 && b1.U > 0){
						war2<- c("Warning: Not real confidence interval");
						return(list("Anova table"=anova1, "Regression coefficient estimates table"=est3, 
						"message:"=war2, "ct mean of the unknown sample"=y.medio))
					};
					if( b1.L < slope && b1.U > slope ){
						war3<- c(" Optimal efficency");
						return(list("Anova table"=anova1, "Regression coefficient estimates table"=est3, 
						"message:"=war3, "ct mean of the unknown sample"=y.medio, 
						"Unknown concentration estimate"=x.fi, "Fieller's confidence interval"= x.CL, 
						" "=x.fi.LU, " "=conc.LU))
					};
					if((b1.L < 0 & b1.U > 0) && (b1.L < slope && b1.U > slope)){
						war2<- c(" Warning: Not real confidence interval");
						return(list("Anova table"=anova1, "Regression Coefficient estimates table"=est3,
						"message:"=war2, "ct mean of the unknown sample"=y.medio))
					};
					if(((b1.L < 0 & b1.U < 0) || ((b1.L > 0 & b1.U > 0))) && 
					((b1.L < slope && b1.U < slope) || ((b1.L > slope && b1.U > slope)))){
						return(list("Anova Table"=anova1, "Regression Coefficient estimates table"=est3, 
						"ct mean of the unknown sample"=y.medio, "Unknown concentration estimate"=x.fi, 
						"Fieller's confidence interval"= x.CL, " "=x.fi.LU, " "=conc.LU))
					};
				}
			};
			if(count1==1){
				if(b1.L < 0 & b1.U > 0){
					war2<- c(" Warning: Not real confidence interval");
					return(list("Anova table"=anova1, "Regression coefficient estimates table"=est3, 
					"message:"=war2, "ct mean of the unknown sample"=y.medio,))
				}
				if( b1.L < slope && b1.U > slope ){
					war3<- c(" Optimal efficency");
					return(list("Anova Table"=anova1, "Regression coefficient estimates table"=est3, 
					"message:"=war3, "ct mean of the unknown sample"=y.medio,
					"Unknown concentration estimate"=x.fi, "Fieller's confidence interval"= x.CL, 
					" "=x.fi.LU, " "=conc.LU))
				}
				if((b1.L < 0 & b1.U > 0) && (b1.L < slope && b1.U > slope)){
					war2<- c(" Warning: Not real confidence interval");
					return(list("Anova table"=anova1, "Regression coefficient estimates table"=est3,
					"message:"=war2, "ct mean of the unknown sample"=y.medio,))
				}
				if(((b1.L < 0 & b1.U < 0) || ((b1.L > 0 & b1.U > 0))) && 
					((b1.L < slope && b1.U < slope) || ((b1.L > slope && b1.U > slope)))){
				return(list("Anova table"=anova1, "Regression coefficient estimates table"=est3, 
				"ct mean of the unknown sample"=y.medio, "Unknown concentration estimate"=x.fi, 
				"Fieller's confidence interval"= x.CL, " "=x.fi.LU, " "=conc.LU))
				}
			}
		};
		if (min(dati2[,"lg_conc"])>UCL | max(dati2[,"lg_conc"])<LCL){
			if(count1==2){
				if(Pr3 <= .05){
					if(b1.L < 0 & b1.U > 0){
						war1<- c(" Warning: Lack of fit");
						war2<- c(" Warning: Not real confidence interval");
						return(list("Anova Table"=anova1, "message:"=war1, 
						"Regression coefficient estimates table"=est3, 
						"message:"=war2, "ct mean of the unknown sample"=y.medio ))
					};
					if(b1.L < slope && b1.U > slope){
					war1<- c(" Warning: Lack of fit");
						return(list("Anova Table"=anova1, "message:"=war1, 
						"Regression coefficient estimates table"=est3, "ct mean of the unknown sample"=y.medio))
					};
					if((b1.L < slope && b1.U > slope) && (b1.L < 0 & b1.U > 0)){
						war1<- c(" Warning: Lack of fit");
						war2<- c(" Warning: Not real confidence interval");
						return(list("Anova table"=anova1, "message:"=war1, 
						"Regression Coefficient estimates table"=est3, "message:"=war2, 
						"ct mean of the unknown sample"=y.medio))
					};
					if(((b1.L < 0 & b1.U < 0) || ((b1.L > 0 & b1.U > 0))) && 
					((b1.L < slope && b1.U < slope) || ((b1.L > slope && b1.U > slope)))){
						war1<- c(" Warning: Lack of fit");
						return(list("Anova Table"=anova1, "message:"=war1,
						"Regression coefficient estimates table"=est3, 
						"ct mean of the unknown sample"=y.medio))
					}
				}else{if(b1.L < 0 & b1.U > 0){
						war2<- c(" Warning: Not real confidence interval");
						return(list("Anova Table"=anova1, "Regression coefficient estimates table"=est3, 
						"message:"=war2, "ct mean of the unknown sample"=y.medio))
					}
					if( b1.L < slope && b1.U > slope ){
						return(list("Anova table"=anova1, "Regression coefficient estimates table"=est3, 
						"ct mean of the unknown sample"=y.medio))
					}
					if((b1.L < 0 & b1.U > 0) && (b1.L < slope && b1.U > slope)){
						war2<- c(" Warning: Not real confidence interval");
						return(list("Anova table"=anova1, "Regression coefficient estimates table"=est3,
						"message:"=war2, "ct mean of the unknown sample"=y.medio))
					}
					if(((b1.L < 0 & b1.U < 0) || ((b1.L > 0 & b1.U > 0))) && 
					((b1.L < slope && b1.U < slope) || ((b1.L > slope && b1.U > slope)))){
						return(list("Anova table"=anova1, "Regression coefficient estimates table"=est3, 
						"ct mean of the unknown sample"=y.medio))
					}
				}
			}
			if(count1==1){
				if(b1.L < 0 & b1.U > 0){
					war2<- c(" Warning: Not real confidence interval");
					return(list("Anova table"=anova1, "Regression coefficient estimates table"=est3, 
					"message:"=war2, "ct mean of the unknown sample"=y.medio ))
				}
				if( b1.L < slope && b1.U > slope ){
					return(list("Anova table"=anova1, "Regression coefficient estimates table"=est3, 
					"ct mean of the unknown sample"=y.medio))
				}
				if((b1.L < 0 & b1.U > 0) && (b1.L < slope && b1.U > slope)){
					war2<- c(" Warning: Not real confidence interval");
					return(list("Anova table"=anova1, "Regression coefficient estimates table"=est3,
					"message:"=war2, "ct mean of the unknown sample"=y.medio))
				}
				if(((b1.L < 0 & b1.U < 0) || ((b1.L > 0 & b1.U > 0))) && 
					((b1.L < slope && b1.U < slope) || ((b1.L > slope && b1.U > slope)))){
				return(list("Anova table"=anova1, "Regression coefficient estimates table"=est3, 
				"ct mean of the unknown sample"=y.medio))
				}
			}
		};
	}

	if(k==0){
		if(count1==2){
			if(Pr3 <= .05){
				if(b1.L < 0 & b1.U > 0){
					war1<- c(" Warning: Lack of fit");
					war2<- c(" Warning: Not real confidence interval");
					return(list("Anova table"=anova1, "message:"=war1, 
					"Regression coefficient estimates table"=est3, 
					"message:"=war2, "ct mean of the unknown sample"=y.medio))
				}
				if((Pr3 <= .05) && (b1.L < slope && b1.U > slope)){
					war1<- c(" Warning: Lack of fit");
					return(list("Anova table"=anova1, "message:"=war1, 
					"Regression coefficient estimates table"=est3, "ct mean of the unknown sample"=y.medio,
					"Unknown concentration estimate"=x.fi, "Fieller's confidence interval"= x.CL, 
					" "=x.fi.LU, " "=conc.LU))
				}
				if((Pr3 <= .05) && (b1.L < slope && b1.U > slope) && (b1.L < 0 & b1.U > 0)){
					war1<- c(" Warning: Lack of fit");
					war2<- c(" Warning: Not real confidence interval");
					return(list("Anova Table"=anova1, "message:"=war1, 
					"Regression coefficient estimates table"=est3, "message:"=war2, 
					"ct mean of the unknown sample"=y.medio))
				}
				if(((b1.L < 0 & b1.U < 0) || ((b1.L > 0 & b1.U > 0))) && 
				((b1.L < slope && b1.U < slope) || ((b1.L > slope && b1.U > slope)))){
					war1<- c(" Warning: Lack of fit");
					return(list("Anova table"=anova1, "message:"=war1, 
					"Regression coefficient estimates table"=est3, 
					"ct mean of the unknown sample"=y.medio, "Unknown concentration estimate"=x.fi, 
					"Fieller's confidence interval"= x.CL, " "=x.fi.LU, " "=conc.LU))
				}
			}else{if(b1.L < 0 & b1.U > 0){
				war2<- c(" Warning: Not real confidence interval");
				return(list("Anova table"=anova1, "Regression coefficient estimates table"=est3, 
				"message:"=war2, "ct mean of the unknown sample"=y.medio ))
				}
				if( b1.L < slope && b1.U > slope ){
					war3<- c(" Optimal efficency");
					return(list("Anova table"=anova1, "Regression coefficient estimates table"=est3, 
					"message:"=war3, "ct mean of the unknown sample"=y.medio,
					"Unknown concentration estimate"=x.fi, "Fieller's confidence interval"= x.CL, 
					" "=x.fi.LU, " "=conc.LU))
				}
				if((b1.L < 0 & b1.U > 0) && (b1.L < slope && b1.U > slope)){
					war2<- c(" Warning: Not real confidence interval");
					return(list("Anova table"=anova1, "Regression coefficient estimates table"=est3, 
					"message:"=war2, "ct mean of the unknown sample"=y.medio))
				}
				if(((b1.L < 0 & b1.U < 0) || ((b1.L > 0 & b1.U > 0))) && 
				((b1.L < slope && b1.U < slope) || ((b1.L > slope && b1.U > slope)))){
					return(list("Anova table"=anova1, "Regression coefficient estimates table"=est3, 
					"ct mean of the unknown sample"=y.medio,"Unknown concentration estimate"=x.fi, 
					"Fieller's confidence interval"= x.CL, " "=x.fi.LU, " "=conc.LU))
				}
			}
		};
		if(count1==1){
			if(b1.L < 0 && b1.U > 0){
				war2<- c(" Warning: Not real confidence interval");
				return(list("Anova table"=anova1, "Regression coefficient estimates table"=est3, 
				"message:"=war2, "ct mean of the unknown sample"=y.medio))
			}
			if( b1.L < slope && b1.U > slope ){
				war3<- c(" Optimal efficency");
				return(list("Anova table"=anova1, "Regression coefficient estimates table"=est3, 
				"message:"=war3, "ct mean of the unknown sample"=y.medio, 
				"Unknown concentration estimate"=x.fi, "Fieller's confidence interval"= x.CL, 
				" "=x.fi.LU, " "=conc.LU))
			}
			if((b1.L < 0 & b1.U > 0) && (b1.L < slope && b1.U > slope)){
				war2<- c(" Warning: Not real confidence interval");
				return(list("Anova table"=anova1, "Regression coefficient estimates table"=est3, 
				"message:"=war2, "ct mean of the unknown sample"=y.medio, 
				"Unknown concentration estimate"=x.fi, "Fieller's confidence interval"= x.CL, 
				" "=x.fi.LU, " "=conc.LU))
			}
			if(((b1.L < 0 & b1.U < 0) || ((b1.L > 0 & b1.U > 0))) && 
				((b1.L < slope && b1.U < slope) || ((b1.L > slope && b1.U > slope)))){
			return(list("Anova table"=anova1, "Regression coefficient estimates table"=est3, 
			"ct mean of the unknown sample"=y.medio, "Unknown concentration estimate"=x.fi, 
			"Fieller's confidence interval"= x.CL, " "=x.fi.LU, " "=conc.LU))
			}
		}
	}

}
