# Supplementary material for: FCI: an R-based algorithm for evaluating uncertainty of absolute real-time PCR quantification
Source: BMC Bioinformatics. 2008 Jan 10;9:13. doi: 10.1186/1471-2105-9-13 (PMC2245902; doi:10.1186/1471-2105-9-13)
Supplement: Additional file 3 — A text file containing the commands for importing data, calling the code and displaying the output. [file 1471-2105-9-13-S3.R]

rm(list=ls())
################################################################################
################################ Import data ###################################
################################################################################


dataset<-read.csv('C:\\DATA\\example_data.csv', sep=",", header=TRUE, na.strings="NA")

	
################################################################################
############################### Call FCI code ##################################
################################################################################


source('C:\\DATA\\FCI_code.R')

r1<-FCI(dataset,.95)

################################################################################
############################### Display FCI output #############################
################################################################################

dataset


r1
